# Supplementary material for: Why Quorum Sensing Controls Private Goods
Source: Front Microbiol. 2017 May 19;8:885. doi: 10.3389/fmicb.2017.00885 (PMC5437708; doi:10.3389/fmicb.2017.00885)
Supplement: Supplementary file 1 [file Table1.XLSX]

## Sheet: Table S1
Table S1. KEGG-pathway association of QS-controlled intracellular genes1
PA number, gene name and function	KEGG pathway name
	Biosynthesis of secondary metabolites	Microbial metabolism in diverse environments	Biosynthesis of antibiotics	Carbon metabolism	Glyoxylate and dicarboxylate metabolism	Starch and sucrose metabolism	Oxidative phosphorylation	ABC transporters	Two-component system	Biosynthesis of amino acids	Glycine, serine and threonine metabolism	Bacterial chemotaxis	Aminobenzoate degradation	Pentose phosphate pathway	Tryptophan metabolism	One carbon pool by folate	Valine, leucine and isoleucine biosynthesis	Methane metabolism	Sulfur metabolism	Valine, leucine and isoleucine degradation	Cyanoamino acid metabolism	Oxocarboxylic acid metabolism	Glutathione metabolism	Butanoate metabolism	Porphyrin and chlorophyll metabolism	Nitrogen metabolism	beta-Alanine metabolism	Cysteine and methionine metabolism	Purine metabolism	Pyruvate metabolism	Glycolysis / Gluconeogenesis	Polyketide sugar unit biosynthesis	Nicotinate and nicotinamide metabolism	Base excision repair	Fatty acid biosynthesis	Streptomycin biosynthesis	Propanoate metabolism	Fatty acid metabolism
PA0105 coxB; cytochrome C oxidase subunit II							x
PA0106 coxA; cytochrome C oxidase subunit I							x
PA0108 coIII; cytochrome C oxidase subunit III							x
PA0132 beta alanine--pyruvate transaminase																				x							x										x
PA0143 nuh; nonspecific ribonucleoside hydrolase																													x				x
PA0175 chemotaxis protein methyltransferase									x			x
PA0176 aer2; aerotaxis transducer Aer2									x			x
PA0179 two-component response regulator									x			x
PA1173 napB; cytochrome C protein NapB		x																								x
PA1217 2-isopropylmalate synthase										x							x					x								x
PA1317 cyoA; cytochrome o ubiquinol oxidase subunit II							x
PA1318 cyoB; cytochrome o ubiquinol oxidase subunit I							x
PA1319 cyoC; cytochrome o ubiquinol oxidase subunit III							x
PA1320 cyoD; cytochrome o ubiquinol oxidase subunit IV							x
PA1432 lasI; autoinducer synthesis protein LasI																												x
PA1893 hypothetical protein			x
PA1930 chemotaxis transducer									x			x
PA2080 kynU; kynureninase KynU															x
PA2081 kynB; kynurenine formamidase, KynB					x										x
PA2144 glgP; glycogen phosphorylase	x					x
PA2147 katE; hydroperoxidase II	x		x	x	x										x
PA2151 hypothetical protein						x
PA2152 trehalose synthase						x
PA2153 glgB; glycogen branching protein	x					x
PA2160 glycosyl hydrolase	x					x
PA2163 hypothetical protein						x
PA2164 glycosyl hydrolase	x					x
PA2165 glycogen synthase	x					x
PA2442 gcvT2; glycine cleavage system protein T2	x		x	x	x						x					x
PA2444 glyA2; serine hydroxymethyltransferase	x	x	x	x	x					x	x					x		x			x
PA2445 gcvP2; glycine dehydrogenase	x		x	x	x						x
PA2512 antA; anthranilate dioxygenase large subunit		x											x
PA2513 antB; anthranilate dioxygenase small subunit		x											x
PA2514 antC; anthranilate dioxygenase reductase		x											x
PA2566 hypothetical protein																			x
PA2592 periplasmic spermidine/putrescine-binding protein								x
PA3181 keto-hydroxyglutarate-aldolase		x		x	x									x
PA3183 zwf; glucose-6-phosphate 1-dehydrogenase	x	x	x	x										x								x	x
PA3188 sugar ABC transporter permease								x
PA3189 sugar ABC transporter permease								x
PA3190 sugar ABC transporter substrate-binding protein								x
PA3194 edd; phosphogluconate dehydratase		x		x										x
PA3195 gapA; glyceraldehyde 3-phosphate dehydrogenase	x	x	x	x						x																					x
PA3333 fabH2; 3-oxoacyl-ACP synthase																																			x			x
PA3418 ldh; leucine dehydrogenase	x		x														x			x
PA3888 ABC transporter permease								x
PA3890 ABC transporter permease								x
PA3891 ABC transporter ATP-binding protein								x
PA4130 sulfite or nitrite reductase		x																	x
PA4133 cbb3-type cytochrome C oxidase subunit I							x		x
PA4172 nuclease																																		x
PA4880 bacterioferritin																									x
PA5058 phaC2; poly(3-hydroxyalkanoic acid) synthase 2																								x
PA5162 rmlD; dTDP-4-dehydrorhamnose reductase			x																													x				x
PA5353 glcF; glycolate oxidase iron-sulfur subunit	x	x	x		x
PA5355 glcD; glycolate oxidase subunit GlcD	x	x	x		x
PA5415 glyA1; serine hydroxymethyltransferase	x	x	x	x	x					x	x					x		x			x
1 Pathway classification was according to Kyoto Encyclopedia of Genes and Genomes (KEGG; http://www.genome.jp/kegg/). Included in the analysis was a subset of previously identified P. aeruginosa QS-activated genes (Schuster et al. J. Bacteriol. 2003), classified as either "intracellular" or "periplasmic" according to Pseudomonas.com. Intracellular or periplasmic genes with an obvious role in secr…
